# Supplementary material for: Long Noncoding RNA LINC01134 Promotes Hepatocellular Carcinoma Metastasis via Activating AKT1S1 and NF-κB Signaling
Source: Front Cell Dev Biol. 2020 Jun 12;8:429. doi: 10.3389/fcell.2020.00429 (PMC7325970; doi:10.3389/fcell.2020.00429)
Supplement: Supplementary file 2 [file Table_1.XLSX]

## Sheet: Sheet1
Supplementary Table 1. The genes correlated with overall survival of liver cancer patients according to TCGA LIHC dataset.
Gene Symbol	Gene ID	P-Value (Survival os)
HILPDA	ENSG00000135245.9	7.6e-09
CCDC58	ENSG00000160124.9	5.58e-08
B3GAT3	ENSG00000149541.9	2.3e-07
CLEC3B	ENSG00000163815.5	2.43e-07
CTB-147N14.6	ENSG00000275719.1	2.55e-07
SOCS2	ENSG00000120833.13	9.17e-07
LPCAT1	ENSG00000153395.9	1.25e-06
PES1	ENSG00000100029.17	1.79e-06
DNASE1L3	ENSG00000163687.13	1.87e-06
AHSA1	ENSG00000100591.7	1.92e-06
RP11-286H15.1	ENSG00000272789.1	2.25e-06
SAC3D1	ENSG00000168061.13	2.34e-06
SEC61G	ENSG00000132432.13	2.93e-06
RP11-295D4.1	ENSG00000262712.1	2.97e-06
RHPN1-AS1	ENSG00000254389.3	3.65e-06
MTCH1	ENSG00000137409.18	3.69e-06
PTTG1	ENSG00000164611.12	3.79e-06
SAMD13	ENSG00000203943.8	3.88e-06
CDC20	ENSG00000117399.13	4e-06
RPUSD3	ENSG00000156990.14	4.24e-06
SLC41A3	ENSG00000114544.15	4.36e-06
STEAP1B	ENSG00000105889.14	5.18e-06
CCDC137	ENSG00000185298.12	5.63e-06
MED19	ENSG00000156603.14	6.11e-06
SNRPEP2	ENSG00000256968.1	6.86e-06
LINC01134	ENSG00000236423.5	6.98e-06
NRAV	ENSG00000248008.2	7.04e-06
TMEM185B	ENSG00000226479.3	7.08e-06
HM13	ENSG00000101294.16	7.14e-06
NAP1L1P1	ENSG00000254759.1	7.58e-06
CELSR3	ENSG00000008300.14	7.68e-06
GNL2	ENSG00000134697.12	8.47e-06
EIF2S2	ENSG00000125977.6	9.41e-06
GPSM2	ENSG00000121957.12	9.64e-06
TIMM23	ENSG00000265354.3	9.85e-06
PPM1G	ENSG00000115241.10	9.89e-06
BTNL9	ENSG00000165810.16	1e-05
SLC29A3	ENSG00000198246.7	1.01e-05
KIF2C	ENSG00000142945.12	1.08e-05
MPV17	ENSG00000115204.14	1.1e-05
SCML2	ENSG00000102098.17	1.22e-05
TMEM251	ENSG00000153485.5	1.22e-05
MUTYH	ENSG00000132781.17	1.3e-05
EIF2B5	ENSG00000145191.11	1.34e-05
LRRC41	ENSG00000132128.16	1.41e-05
ATP1B3	ENSG00000069849.10	1.42e-05
UQCRH	ENSG00000173660.11	1.43e-05
RAB42	ENSG00000188060.6	1.43e-05
DTYMK	ENSG00000168393.12	1.44e-05
PIGU	ENSG00000101464.10	1.44e-05
FAM189B	ENSG00000160767.20	1.45e-05
ZNF576	ENSG00000124444.15	1.51e-05
RRP12	ENSG00000052749.13	1.54e-05
TAF3	ENSG00000165632.7	1.63e-05
GARS	ENSG00000106105.13	1.69e-05
XPO5	ENSG00000124571.17	1.69e-05
ERGIC3	ENSG00000125991.18	1.72e-05
CLTA	ENSG00000122705.16	1.77e-05
SLC16A3	ENSG00000141526.14	1.8e-05
KIFC1	ENSG00000237649.7	1.98e-05
EIF5B	ENSG00000158417.10	2.15e-05
CMB9-22P13.1	ENSG00000173727.11	2.21e-05
TRPC4AP	ENSG00000100991.11	2.24e-05
GAPDH	ENSG00000111640.14	2.27e-05
CCT3	ENSG00000163468.14	2.32e-05
BRK1	ENSG00000254999.3	2.32e-05
CDC42EP2	ENSG00000149798.4	2.34e-05
TMEM106C	ENSG00000134291.11	2.57e-05
POLR2L	ENSG00000177700.5	2.64e-05
UBE2S	ENSG00000108106.13	2.78e-05
COMMD3	ENSG00000148444.15	2.79e-05
PPP1R14B	ENSG00000173457.10	2.92e-05
MRPL11	ENSG00000174547.13	2.94e-05
SLC11A1	ENSG00000018280.16	3e-05
CHEK1	ENSG00000149554.12	3.03e-05
SRD5A3	ENSG00000128039.10	3.11e-05
UCK2	ENSG00000143179.12	3.17e-05
MKLN1-AS	ENSG00000236753.5	3.35e-05
RP5-864K19.4	ENSG00000228436.2	3.43e-05
KRBA1	ENSG00000133619.17	3.45e-05
TMEM147	ENSG00000105677.11	3.55e-05
CTC-297N7.9	ENSG00000264016.2	3.57e-05
HCFC1	ENSG00000172534.13	3.63e-05
ILKAP	ENSG00000132323.8	3.64e-05
AGTRAP	ENSG00000177674.15	3.64e-05
MAPKAPK5-AS1	ENSG00000234608.7	3.7e-05
NKX3-2	ENSG00000109705.7	3.75e-05
UPF3B	ENSG00000125351.10	3.77e-05
RRP8	ENSG00000132275.10	4.16e-05
ABCC5	ENSG00000114770.16	4.22e-05
C4orf47	ENSG00000205129.8	4.23e-05
CDKN2C	ENSG00000123080.10	4.26e-05
CCT4	ENSG00000115484.14	4.37e-05
NUP37	ENSG00000075188.8	4.42e-05
RAB24	ENSG00000169228.13	4.45e-05
MED10	ENSG00000133398.3	4.56e-05
MIR210HG	ENSG00000247095.2	4.58e-05
SLC1A5	ENSG00000105281.12	4.67e-05
SMS	ENSG00000102172.15	4.7e-05
AP001469.9	ENSG00000239415.1	4.7e-05
