# Supplementary material for: Long Noncoding RNA LINC01134 Promotes Hepatocellular Carcinoma Metastasis via Activating AKT1S1 and NF-κB Signaling
Source: Front Cell Dev Biol. 2020 Jun 12;8:429. doi: 10.3389/fcell.2020.00429 (PMC7325970; doi:10.3389/fcell.2020.00429)
Supplement: Supplementary file 3 [file Table_2.xlsx]

## Sheet: Sheet1
Supplementary Table 2. The top 100 genes whose expression is correlated with LINC01134 in TCGA LIHC dataset.
HUGO	R	pval
LINC01134	1	0
FBXL19-AS1	0.386	8.2e-13
AKT1S1	0.38	2e-12
RABGEF1	0.363	3.2e-11
NAT9	0.355	1.2e-10
OXLD1	0.355	1.1e-10
COASY	0.348	3.4e-10
TMEM101	0.342	7.9e-10
B3GNTL1	0.34	1e-09
AK9	0.337	1.6e-09
DNAJB2	0.334	2.3e-09
LSM4	0.332	3e-09
SPIRE2	0.332	3.2e-09
NME6	0.331	3.6e-09
HDAC11	0.331	3.5e-09
EIF2D	0.33	3.8e-09
THUMPD3-AS1	0.33	4e-09
MAFG-AS1	0.328	5.6e-09
NDUFB2-AS1	0.323	9.9e-09
GOLGA2P10	0.322	1.1e-08
SLC7A6 membrane	0.319	1.8e-08
SPRN	0.316	2.5e-08
ANKZF1	0.315	3e-08
RECQL5	0.315	3e-08
SIRT7	0.314	3.2e-08
BOLA2	0.313	3.7e-08
MRPL10	0.313	3.5e-08
LOC401052	0.311	4.9e-08
LETMD1	0.309	6.3e-08
ZNF503-AS2	0.308	6.9e-08
KAT2A	0.308	6.7e-08
SFXN4	0.307	8e-08
MRGBP	0.303	1.3e-07
SNHG3	0.302	1.4e-07
ATP5SL	0.3	1.9e-07
GEMIN8P4	0.3	1.7e-07
TSACC	0.297	2.5e-07
CBX8	0.296	2.9e-07
SLC26A6	0.296	3.1e-07
AIFM2	0.296	3.1e-07
EXOSC5	0.295	3.4e-07
CSNK2A2	0.295	3.1e-07
POLL	0.294	3.8e-07
NCBP2-AS2	0.292	4.6e-07
LOC642852	0.29	6e-07
LYRM4	0.289	6.6e-07
SNHG20	0.289	6.2e-07
CCDC58	0.289	6.6e-07
PDCD2	0.287	7.8e-07
PDDC1	0.286	9.5e-07
GOLGA2P7	0.284	1.1e-06
SOX12	0.283	1.3e-06
MMS19	0.282	1.4e-06
RRP12	0.281	1.5e-06
SMYD5	0.281	1.6e-06
NEIL3	0.281	1.5e-06
RGS9BP	0.281	1.6e-06
CEMP1	0.28	1.7e-06
BLOC1S4	0.28	1.7e-06
HCRT	0.28	1.6e-06
LINC00167	0.28	1.6e-06
ATG9A	0.279	1.9e-06
TBRG4	0.278	2e-06
HSD17B1	0.278	2.1e-06
HIF1AN	0.278	2.2e-06
ZNF692	0.277	2.3e-06
ATIC	0.277	2.2e-06
DHRS13	0.277	2.2e-06
TUSC2	0.277	2.2e-06
SMG5	0.276	2.7e-06
TMEM42	0.276	2.7e-06
SLC26A11	0.276	2.5e-06
TMEM81	0.275	2.7e-06
RAB24	0.275	2.9e-06
AKAP8L	0.275	2.7e-06
SLC7A11	0.274	3.2e-06
METTL23	0.274	3.1e-06
APRT	0.274	3.2e-06
PIGU	0.273	3.6e-06
MAPKAPK5-AS1	0.273	3.5e-06
PLEKHA8P1	0.273	3.6e-06
AFMID	0.273	3.3e-06
TCOF1	0.271	4.3e-06
SLC35C2	0.271	4.4e-06
ASH1L-AS1	0.271	4.2e-06
NDRG3	0.271	4.1e-06
ARIH2OS	0.27	4.5e-06
STRA13	0.269	5e-06
DVL1	0.268	5.9e-06
SNHG9	0.268	5.6e-06
TSSC1	0.268	5.8e-06
TK1	0.267	6.3e-06
C10orf62	0.267	6.4e-06
CCDC137	0.267	6.4e-06
TOMM6	0.266	7.4e-06
SNHG6	0.265	7.6e-06
BRD8	0.265	7.9e-06
EXOSC1	0.264	8.6e-06
C15orf40	0.264	9.1e-06
COA3	0.264	9.1e-06
